# Supplementary material for: ERBB activation modulates sensitivity to MEK1/2 inhibition in a subset of driver-negative melanoma
Source: Oncotarget. 2015 Jun 13;6(26):22348–60. doi: 10.18632/oncotarget.4255 (PMC4673168; doi:10.18632/oncotarget.4255)
Supplement: Supplementary file 2 [file oncotarget-06-22348-s002.xlsx]

## Sheet: Horizontal
Supplementary Table S2. Results of Vanderbilt Melanoma SNaPshot Assay
Sample #	Sample Name	BRAF p.L597Q; c.1790T>A	BRAF p.L597R; c.1790T>G	BRAF p.L597S; c.1789_1790CT>TC	BRAF p.V600R; c.1798_1799GT>AG	BRAF p.V600K; c.1798_1799GT>AA	BRAF p.V600E; c.1799T>A	BRAF p.V600E; c.1799_1800TG>AA	BRAF p.V600M; c.1798G>A	BRAF p.V600G; c.1799T>G	BRAF p.V600D; c.1799_1800TG>AT	BRAF p.K601E; c.1801A>G	NRAS p.G12C; c.34G>T	NRAS p.G12S; c.34G>A	NRAS p.G12R; c.34G>C	NRAS p.G12V; c.35G>T	NRAS p.G12A; c.35G>C	NRAS p.G12D; c.35G>A	NRAS p.G13A; c.38G>C	NRAS p.G13V; c.38G>T	NRAS p.G13R; c.37G>T	NRAS p.G13D; c.38G>A	NRAS p.Q61E; c.181C>G	NRAS p.Q61H; c.183A>T	NRAS p.Q61H; c.183A>C	NRAS p.Q61L; c.182A>T	NRAS p.Q61L; c.182_183AA>TG	NRAS p.Q61K; c.181C>A	NRAS p.Q61P; c.182A>C	NRAS p.Q61R; c.182A>G	NRAS p.Q61R; c.182_183AA>GG	KIT p.W557R; c.1669T>C	KIT p.W557R; c.1669T>A	KIT p.V559A; c.1676T>C	KIT p.V559D; c.1676T>A	KIT p.L576P; c.1727T>C	KIT p.K642E; c.1924A>G	KIT p.D816H; c.2446G>C	CTNNB1 p.S37F; c.110C>T	CTNNB1 p.S37Y; c.110C>A	CTNNB1 p.S45P; c.133T>C	CTNNB1 p.S45F; c.134T>C	CTNNB1 p.S45Y; c.134C>A	GNA11 p.Q209P; c.626A>C	GNA11 p.Q209L; c.626A>T	GNAQ p.Q209P; c.626A>C	GNAQ p.Q209L; c.626A>T	GNAQ p.Q209R; c.626A>G
1	SK-MEL-28	ND	ND	ND	ND	ND	detected	ND	ND	ND	ND	ND	ND	ND	ND	ND	ND	ND	ND	ND	ND	ND	ND	ND	ND	ND	ND	ND	ND	ND	ND	ND	ND	ND	ND	ND	ND	ND	ND	ND	ND	ND	ND	ND	ND	ND	ND	ND
2	CHL-1	ND	ND	ND	ND	ND	ND	ND	ND	ND	ND	ND	ND	ND	ND	ND	ND	ND	ND	ND	ND	ND	ND	ND	ND	ND	ND	ND	ND	ND	ND	ND	ND	ND	ND	ND	ND	ND	ND	ND	ND	ND	ND	ND	ND	ND	ND	ND
3	D35	ND	ND	ND	ND	ND	ND	ND	ND	ND	ND	ND	ND	ND	ND	ND	ND	ND	ND	ND	ND	ND	ND	ND	ND	ND	ND	ND	ND	ND	ND	ND	ND	ND	ND	ND	ND	ND	ND	ND	ND	ND	ND	ND	ND	ND	ND	ND
4	HMCB	ND	ND	ND	ND	ND	ND	ND	ND	ND	ND	ND	ND	ND	ND	ND	ND	ND	ND	ND	ND	ND	ND	ND	ND	ND	ND	ND	ND	ND	ND	ND	ND	ND	ND	ND	ND	ND	ND	ND	ND	ND	ND	ND	ND	ND	ND	ND
5	M285	ND	ND	ND	ND	ND	ND	ND	ND	ND	ND	ND	ND	ND	ND	ND	ND	ND	ND	ND	ND	ND	ND	ND	ND	ND	ND	ND	ND	ND	ND	ND	ND	ND	ND	ND	ND	ND	ND	ND	ND	ND	ND	ND	ND	ND	ND	ND
6	M368	ND	ND	ND	ND	ND	ND	ND	ND	ND	ND	ND	ND	ND	ND	ND	ND	ND	ND	ND	ND	ND	ND	ND	ND	ND	ND	ND	ND	ND	ND	ND	ND	ND	ND	ND	ND	ND	ND	ND	ND	ND	ND	ND	ND	ND	ND	ND
7	M375	ND	ND	ND	ND	ND	ND	ND	ND	ND	ND	ND	ND	ND	ND	ND	ND	ND	ND	ND	ND	ND	ND	ND	ND	ND	ND	ND	ND	ND	ND	ND	ND	ND	ND	ND	ND	ND	ND	ND	ND	ND	ND	ND	ND	ND	ND	ND
8	MeWo	ND	ND	ND	ND	ND	ND	ND	ND	ND	ND	ND	ND	ND	ND	ND	ND	ND	ND	ND	ND	ND	ND	ND	ND	ND	ND	ND	ND	ND	ND	ND	ND	ND	ND	ND	ND	ND	ND	ND	ND	ND	ND	ND	ND	ND	ND	ND
9	MM329	ND	ND	ND	ND	ND	ND	ND	ND	ND	ND	ND	ND	ND	ND	ND	ND	ND	ND	ND	ND	ND	ND	ND	ND	ND	ND	ND	ND	ND	ND	ND	ND	ND	ND	ND	ND	ND	ND	ND	ND	ND	ND	ND	ND	ND	ND	ND
10	VP-Mel-20	ND	ND	ND	ND	ND	ND	ND	ND	ND	ND	ND	ND	ND	ND	ND	ND	ND	ND	ND	ND	ND	ND	ND	ND	ND	ND	ND	ND	ND	ND	ND	ND	ND	ND	ND	ND	ND	ND	ND	ND	ND	ND	ND	ND	ND	ND	ND
11	VP-Mel-21	ND	ND	ND	ND	ND	ND	ND	ND	ND	ND	ND	ND	ND	ND	ND	ND	ND	ND	ND	ND	ND	ND	ND	ND	ND	ND	ND	ND	ND	ND	ND	ND	ND	ND	ND	ND	ND	ND	ND	ND	ND	ND	ND	ND	ND	ND	ND
12	VP-Mel-36	ND	ND	ND	ND	ND	ND	ND	ND	ND	ND	ND	ND	ND	ND	ND	ND	ND	ND	ND	ND	ND	ND	ND	ND	ND	ND	ND	ND	ND	ND	ND	ND	ND	ND	ND	ND	ND	ND	ND	ND	ND	ND	ND	ND	ND	ND	ND
13	WM3681	ND	ND	ND	ND	ND	ND	ND	ND	ND	ND	ND	ND	ND	ND	ND	ND	ND	ND	ND	ND	ND	ND	ND	ND	ND	ND	ND	ND	ND	ND	ND	ND	ND	ND	ND	ND	ND	ND	ND	ND	ND	ND	ND	ND	ND	ND	ND
14	WM3912	ND	ND	ND	ND	ND	ND	ND	ND	ND	ND	ND	ND	ND	ND	ND	ND	ND	ND	ND	ND	ND	ND	ND	ND	ND	ND	ND	ND	ND	ND	ND	ND	ND	ND	ND	ND	ND	ND	ND	ND	ND	ND	ND	ND	ND	ND	ND
15	WM3918	ND	ND	ND	ND	ND	ND	ND	ND	ND	ND	ND	ND	ND	ND	ND	ND	ND	ND	ND	ND	ND	ND	ND	ND	ND	ND	ND	ND	ND	ND	ND	ND	ND	ND	ND	ND	ND	ND	ND	ND	ND	ND	ND	ND	ND	ND	ND
16	WM3928 / WM3928F	ND	ND	ND	ND	ND	ND	ND	ND	ND	ND	ND	ND	ND	ND	ND	ND	ND	ND	ND	ND	ND	ND	ND	ND	ND	ND	ND	ND	ND	ND	ND	ND	ND	ND	ND	ND	ND	ND	ND	ND	ND	ND	ND	ND	ND	ND	ND
17	WM8 / WM1382	ND	ND	ND	ND	ND	ND	ND	ND	ND	ND	ND	ND	ND	ND	ND	ND	ND	ND	ND	ND	ND	ND	ND	ND	ND	ND	ND	ND	ND	ND	ND	ND	ND	ND	ND	ND	ND	ND	ND	ND	ND	ND	ND	ND	ND	ND	ND
detected	mutation indicated detected at that locus
not detected (ND)	mutation indicated not detected at that locus
no result (NR)	sample failed to give a result at that locus
	samples with a mutation detected
SK-Mel-28 is a known BRAF V600E-mutant cell line, included as a positive control for the assay

## Sheet: Vertical
Supplementary Table S2. Results of Vanderbilt Melanoma SNaPshot Assay
Sample #	1	2	3	4	5	6	7	8	9	10	11	12	13	14	15	16	17
Sample Name	SK-MEL-28	CHL-1	D35	HMCB	M285	M368	M375	MeWo	MM329	VP-Mel-20	VP-Mel-21	VP-Mel-36	WM3681	WM3912	WM3918	WM3928 / WM3928F	WM8 / WM1382
BRAF p.L597Q; c.1790T>A	ND	ND	ND	ND	ND	ND	ND	ND	ND	ND	ND	ND	ND	ND	ND	ND	ND
BRAF p.L597R; c.1790T>G	ND	ND	ND	ND	ND	ND	ND	ND	ND	ND	ND	ND	ND	ND	ND	ND	ND
BRAF p.L597S; c.1789_1790CT>TC	ND	ND	ND	ND	ND	ND	ND	ND	ND	ND	ND	ND	ND	ND	ND	ND	ND
BRAF p.V600R; c.1798_1799GT>AG	ND	ND	ND	ND	ND	ND	ND	ND	ND	ND	ND	ND	ND	ND	ND	ND	ND
BRAF p.V600K; c.1798_1799GT>AA	ND	ND	ND	ND	ND	ND	ND	ND	ND	ND	ND	ND	ND	ND	ND	ND	ND
BRAF p.V600E; c.1799T>A	detected	ND	ND	ND	ND	ND	ND	ND	ND	ND	ND	ND	ND	ND	ND	ND	ND
BRAF p.V600E; c.1799_1800TG>AA	ND	ND	ND	ND	ND	ND	ND	ND	ND	ND	ND	ND	ND	ND	ND	ND	ND
BRAF p.V600M; c.1798G>A	ND	ND	ND	ND	ND	ND	ND	ND	ND	ND	ND	ND	ND	ND	ND	ND	ND
BRAF p.V600G; c.1799T>G	ND	ND	ND	ND	ND	ND	ND	ND	ND	ND	ND	ND	ND	ND	ND	ND	ND
BRAF p.V600D; c.1799_1800TG>AT	ND	ND	ND	ND	ND	ND	ND	ND	ND	ND	ND	ND	ND	ND	ND	ND	ND
BRAF p.K601E; c.1801A>G	ND	ND	ND	ND	ND	ND	ND	ND	ND	ND	ND	ND	ND	ND	ND	ND	ND
NRAS p.G12C; c.34G>T	ND	ND	ND	ND	ND	ND	ND	ND	ND	ND	ND	ND	ND	ND	ND	ND	ND
NRAS p.G12S; c.34G>A	ND	ND	ND	ND	ND	ND	ND	ND	ND	ND	ND	ND	ND	ND	ND	ND	ND
NRAS p.G12R; c.34G>C	ND	ND	ND	ND	ND	ND	ND	ND	ND	ND	ND	ND	ND	ND	ND	ND	ND
NRAS p.G12V; c.35G>T	ND	ND	ND	ND	ND	ND	ND	ND	ND	ND	ND	ND	ND	ND	ND	ND	ND
NRAS p.G12A; c.35G>C	ND	ND	ND	ND	ND	ND	ND	ND	ND	ND	ND	ND	ND	ND	ND	ND	ND
NRAS p.G12D; c.35G>A	ND	ND	ND	ND	ND	ND	ND	ND	ND	ND	ND	ND	ND	ND	ND	ND	ND
NRAS p.G13A; c.38G>C	ND	ND	ND	ND	ND	ND	ND	ND	ND	ND	ND	ND	ND	ND	ND	ND	ND
NRAS p.G13V; c.38G>T	ND	ND	ND	ND	ND	ND	ND	ND	ND	ND	ND	ND	ND	ND	ND	ND	ND
NRAS p.G13R; c.37G>T	ND	ND	ND	ND	ND	ND	ND	ND	ND	ND	ND	ND	ND	ND	ND	ND	ND
NRAS p.G13D; c.38G>A	ND	ND	ND	ND	ND	ND	ND	ND	ND	ND	ND	ND	ND	ND	ND	ND	ND
NRAS p.Q61E; c.181C>G	ND	ND	ND	ND	ND	ND	ND	ND	ND	ND	ND	ND	ND	ND	ND	ND	ND
NRAS p.Q61H; c.183A>T	ND	ND	ND	ND	ND	ND	ND	ND	ND	ND	ND	ND	ND	ND	ND	ND	ND
NRAS p.Q61H; c.183A>C	ND	ND	ND	ND	ND	ND	ND	ND	ND	ND	ND	ND	ND	ND	ND	ND	ND
NRAS p.Q61L; c.182A>T	ND	ND	ND	ND	ND	ND	ND	ND	ND	ND	ND	ND	ND	ND	ND	ND	ND
NRAS p.Q61L; c.182_183AA>TG	ND	ND	ND	ND	ND	ND	ND	ND	ND	ND	ND	ND	ND	ND	ND	ND	ND
NRAS p.Q61K; c.181C>A	ND	ND	ND	ND	ND	ND	ND	ND	ND	ND	ND	ND	ND	ND	ND	ND	ND
NRAS p.Q61P; c.182A>C	ND	ND	ND	ND	ND	ND	ND	ND	ND	ND	ND	ND	ND	ND	ND	ND	ND
NRAS p.Q61R; c.182A>G	ND	ND	ND	ND	ND	ND	ND	ND	ND	ND	ND	ND	ND	ND	ND	ND	ND
NRAS p.Q61R; c.182_183AA>GG	ND	ND	ND	ND	ND	ND	ND	ND	ND	ND	ND	ND	ND	ND	ND	ND	ND
KIT p.W557R; c.1669T>C	ND	ND	ND	ND	ND	ND	ND	ND	ND	ND	ND	ND	ND	ND	ND	ND	ND
KIT p.W557R; c.1669T>A	ND	ND	ND	ND	ND	ND	ND	ND	ND	ND	ND	ND	ND	ND	ND	ND	ND
KIT p.V559A; c.1676T>C	ND	ND	ND	ND	ND	ND	ND	ND	ND	ND	ND	ND	ND	ND	ND	ND	ND
KIT p.V559D; c.1676T>A	ND	ND	ND	ND	ND	ND	ND	ND	ND	ND	ND	ND	ND	ND	ND	ND	ND
KIT p.L576P; c.1727T>C	ND	ND	ND	ND	ND	ND	ND	ND	ND	ND	ND	ND	ND	ND	ND	ND	ND
KIT p.K642E; c.1924A>G	ND	ND	ND	ND	ND	ND	ND	ND	ND	ND	ND	ND	ND	ND	ND	ND	ND
KIT p.D816H; c.2446G>C	ND	ND	ND	ND	ND	ND	ND	ND	ND	ND	ND	ND	ND	ND	ND	ND	ND
CTNNB1 p.S37F; c.110C>T	ND	ND	ND	ND	ND	ND	ND	ND	ND	ND	ND	ND	ND	ND	ND	ND	ND
CTNNB1 p.S37Y; c.110C>A	ND	ND	ND	ND	ND	ND	ND	ND	ND	ND	ND	ND	ND	ND	ND	ND	ND
CTNNB1 p.S45P; c.133T>C	ND	ND	ND	ND	ND	ND	ND	ND	ND	ND	ND	ND	ND	ND	ND	ND	ND
CTNNB1 p.S45F; c.134T>C	ND	ND	ND	ND	ND	ND	ND	ND	ND	ND	ND	ND	ND	ND	ND	ND	ND
CTNNB1 p.S45Y; c.134C>A	ND	ND	ND	ND	ND	ND	ND	ND	ND	ND	ND	ND	ND	ND	ND	ND	ND
GNA11 p.Q209P; c.626A>C	ND	ND	ND	ND	ND	ND	ND	ND	ND	ND	ND	ND	ND	ND	ND	ND	ND
GNA11 p.Q209L; c.626A>T	ND	ND	ND	ND	ND	ND	ND	ND	ND	ND	ND	ND	ND	ND	ND	ND	ND
GNAQ p.Q209P; c.626A>C	ND	ND	ND	ND	ND	ND	ND	ND	ND	ND	ND	ND	ND	ND	ND	ND	ND
GNAQ p.Q209L; c.626A>T	ND	ND	ND	ND	ND	ND	ND	ND	ND	ND	ND	ND	ND	ND	ND	ND	ND
GNAQ p.Q209R; c.626A>G	ND	ND	ND	ND	ND	ND	ND	ND	ND	ND	ND	ND	ND	ND	ND	ND	ND
detected, mutation indicated detected at that locus
not detected (ND), mutation indicated not detected at that locus
no result (NR), sample failed to give a result at that locus
samples with a mutation detected
SK-Mel-28 is a known BRAF V600E-mutant cell line, included as a positive control for the assay
